# Supplementary material for: Sex Disparities in Smoked and Smokeless Tobacco Use Among Displaced Populations in Mizoram, India: A Cross-Sectional Study
Source: Int J Environ Res Public Health. 2025 Feb 20;22(3):318. doi: 10.3390/ijerph22030318 (PMC11942137; doi:10.3390/ijerph22030318)
Supplement: Supplementary file 1 [file ijerph-22-00318-s001.zip]

Archive with 1 entries (1 files):
- ijerph-3318583-supplementary.pdf
